# Supplementary material for: Development of a Multi-Enzymatic Approach for the Modification of Biopolymers with Ferulic Acid
Source: Biomolecules. 2022 Jul 17;12(7):992. doi: 10.3390/biom12070992 (PMC9312976; doi:10.3390/biom12070992)
Supplement: Supplementary file 1 [file biomolecules-12-00992-s001.zip]

Archive with 1 entries (1 files):
- biomolecules-1792323-supplementary.pdf
